# Supplementary material for: Musculoskeletal Health Complaints and Associated Risk Factors in Freshmen Music Students
Source: Int J Environ Res Public Health. 2023 Feb 10;20(4):3169. doi: 10.3390/ijerph20043169 (PMC9964731; doi:10.3390/ijerph20043169)
Supplement: Supplementary file 1 [file ijerph-20-03169-s001.zip]

Archive with 1 entries (1 files):
- ijerph-2178702-supplementary.pdf
